# Supplementary material for: Efficiency of Lactiplantibacillus plantarum JT-PN39 and Paenibacillus motobuensis JT-A29 for Fermented Coffee Applications and Fermented Coffee Characteristics
Source: Foods. 2023 Jul 29;12(15):2894. doi: 10.3390/foods12152894 (PMC10418488; doi:10.3390/foods12152894)
Supplement: Supplementary file 1 [file foods-12-02894-s001.zip]

Archive with 1 entries (1 files):
- foods-2466134-supplementary.pdf
